# Supplementary material for: Manufacturing Options for Activated Carbons with Selected Synthetic Polymers as Binders
Source: Materials (Basel). 2024 Apr 11;17(8):1753. doi: 10.3390/ma17081753 (PMC11051125; doi:10.3390/ma17081753)
Supplement: Supplementary file 1 [file materials-17-01753-s001.zip]

Archive with 1 entries (1 files):
- materials-2926041-supplementary.pdf
